# Supplementary material for: Site-specific DNA double-strand break induces local transcription in cis and protein expression
Source: Commun Biol. 2026 May 19;9:1000. doi: 10.1038/s42003-026-10230-y (PMC13389459; doi:10.1038/s42003-026-10230-y)
Supplement: Supplementary file 4 — Supplementary Data 1 [file 42003_2026_10230_MOESM4_ESM.xlsx]

## Sheet: Fig. 1
A	HeLa G∆P, % of EGFP positive cells																					Effect size and 95% CI of one-way ANOVA with Dunnett's multiple comparisons test: HeLa G∆P, % of EGFP positive cells
	D1					D4					D8					D12						D1			D4			D8			D12
	M	scr-C9	CCR5-C9	sg-dC9	sg-C9	M	scr-C9	CCR5-C9	sg-dC9	sg-C9	M	scr-C9	CCR5-C9	sg-dC9	sg-C9	M	scr-C9	CCR5-C9	sg-dC9	sg-C9		Comparisons test	Mean diff.	95,00% CI of diff.	Comparisons test	Mean diff.	95,00% CI of diff.	Comparisons test	Mean diff.	95,00% CI of diff.	Comparisons test	Mean diff.	95,00% CI of diff.
	0.14	0.56	0.51	0.21	0.4	0.04	2.16	0.82	0.21	3.82	0.8	0.36	0.36	0.52	1.25	0.25	0.44	0.45	0.3	0.55		sg-C9 vs. M	0.3325	-0,1801 to 0,8451	sg-C9 vs. M	3.02	1,900 to 4,140	sg-C9 vs. M	1.555	0,2205 to 2,889	sg-C9 vs. M	1.038	0,3161 to 1,759
	0.09	0.14	0.08	0.05	0.1	0.17	1.11	0.77	1	2.13	0.14	0.6	0.38	0.63	1.26	0.27	0.45	0.3	0.52	0.86		sg-C9 vs. scr-C9	0.2075	-0,3051 to 0,7201	sg-C9 vs. scr-C9	2.005	0,8847 to 3,125	sg-C9 vs. scr-C9	1.433	0,09802 to 2,767	sg-C9 vs. scr-C9	0.96	0,2386 to 1,681
	0.18	0.2	0.24	0.11	1.19	0.46	1.51	1.61	1.25	3.65	0.51	0.92	0.62	1.15	4.16	0.18	0.32	0.27	0.58	2.09		sg-C9 vs. CCR5-C9	0.205	-0,3076 to 0,7176	sg-C9 vs. CCR5-C9	2.418	1,297 to 3,538	sg-C9 vs. CCR5-C9	1.595	0,2605 to 2,929	sg-C9 vs. CCR5-C9	0.99	0,2686 to 1,711
	0.06	0.07	0.15	0.15	0.11	0.46	0.41	0.34	0.63	3.61	0.27	0.33	0.2	0.44	1.27	0.52	0.32	0.39	1.05	1.87		sg-C9 vs. sg-dC9	0.32	-0,1926 to 0,8326	sg-C9 vs. sg-dC9	2.53	1,410 to 3,650	sg-C9 vs. sg-dC9	1.3	-0,03448 to 2,634	sg-C9 vs. sg-dC9	0.73	0,008558 to 1,451
B	HeLa G∆P, % of EGFP/Cas9 positive cells																					Effect size and 95% CI of one-way ANOVA with Dunnett's multiple comparisons test: HeLa G∆P, % of EGFP/Cas9 positive cells
	D1					D4					D8					D12						D1			D4			D8			D12
	M	scr-C9	CCR5-C9	sg-dC9	sg-C9	M	scr-C9	CCR5-C9	sg-dC9	sg-C9	M	scr-C9	CCR5-C9	sg-dC9	sg-C9	M	scr-C9	CCR5-C9	sg-dC9	sg-C9		Comparisons test	Mean diff.	95,00% CI of diff.	Comparisons test	Mean diff.	95,00% CI of diff.	Comparisons test	Mean diff.	95,00% CI of diff.	Comparisons test	Mean diff.	95,00% CI of diff.
	0.01	0.37	0.4	0.06	0.18	0.01	2.15	0.8	0.19	3.78	0.01	0.46	0.5	0.39	1.22	0.31	0.59	0.63	0.49	0.71		sg-C9 vs. M	0.05	-0,1630 to 0,2630	sg-C9 vs. M	2.87	1,682 to 4,058	sg-C9 vs. M	1.71	0,5197 to 2,900	sg-C9 vs. M	0.9475	0,3385 to 1,556
	0.01	0.06	0.03	0.01	0.01	0.05	1.02	0.7	0.91	1.9	0.05	0.54	0.33	0.54	1.05	0.11	0.44	0.27	0.49	0.81		sg-C9 vs. scr-C9	-0.065	-0,2780 to 0,1480	sg-C9 vs. scr-C9	1.738	0,5497 to 2,925	sg-C9 vs. scr-C9	1.248	0,05723 to 2,438	sg-C9 vs. scr-C9	0.7	0,09102 to 1,309
	0.07	0.1	0.1	0.05	0.07	0.02	1.43	1.42	1.12	3.01	0.04	0.9	0.57	1.11	3.63	0.01	0.32	0.26	0.56	1.95		sg-C9 vs. CCR5-C9	-0.07	-0,2830 to 0,1430	sg-C9 vs. CCR5-C9	2.155	0,9672 to 3,343	sg-C9 vs. CCR5-C9	1.383	0,1922 to 2,573	sg-C9 vs. CCR5-C9	0.76	0,1510 to 1,369
	0.01	0.03	0.05	0.05	0.04	0.01	0.02	0.03	0.41	2.88	0.01	0.06	0.02	0.33	1.05	0.04	0.11	0.06	0.87	0.79		sg-C9 vs. sg-dC9	0.0325	-0,1805 to 0,2455	sg-C9 vs. sg-dC9	2.235	1,047 to 3,423	sg-C9 vs. sg-dC9	1.145	-0,04527 to 2,335	sg-C9 vs. sg-dC9	0.4625	-0,1465 to 1,071
C	HeLa G∆P, % of Cas9 positive cells																					Effect size and 95% CI of one-way ANOVA with Dunnett's multiple comparisons test: HeLa G∆P, % of Cas9 positive cells
	D1					D4					D8					D12						D1			D4			D8			D12
	M	scr-C9	CCR5-C9	sg-dC9	sg-C9	M	scr-C9	CCR5-C9	sg-dC9	sg-C9	M	scr-C9	CCR5-C9	sg-dC9	sg-C9	M	scr-C9	CCR5-C9	sg-dC9	sg-C9		Comparisons test	Mean diff.	95,00% CI of diff.	Comparisons test	Mean diff.	95,00% CI of diff.	Comparisons test	Mean diff.	95,00% CI of diff.	Comparisons test	Mean diff.	95,00% CI of diff.
	0.08	15.34	15.3	3.95	22.06	0.05	97.02	99.05	43.21	103.44	0.05	95.36	90.85	20.71	88.91	1.45	94.76	90.13	81.13	97.54		sg-C9 vs. M	8.655	-3,470 to 20,78	sg-C9 vs. M	73.18	6,758 to 139,6	sg-C9 vs. M	66.96	8,332 to 125,6	sg-C9 vs. M	72.7	13,75 to 131,6
	0.14	6.41	1.43	1.32	7.69	0.15	75.48	66.39	72.25	80.19	0.19	63.81	50.79	57.19	67.45	0.43	87	72.81	80.61	88.84		sg-C9 vs. scr-C9	-0.765	-12,89 to 11,36	sg-C9 vs. scr-C9	6.92	-59,50 to 73,34	sg-C9 vs. scr-C9	4.013	-54,62 to 62,64	sg-C9 vs. scr-C9	1.86	-57,08 to 60,80
	0.22	11.85	10.58	15.1	2.53	0.1	92.25	0.22	83.72	63.13	0.16	91.52	84.37	82.76	68.04	0.14	95.82	83.09	84.79	79.9		sg-C9 vs. CCR5-C9	1.72	-10,41 to 13,85	sg-C9 vs. CCR5-C9	31.78	-34,64 to 98,20	sg-C9 vs. CCR5-C9	10.23	-48,40 to 68,86	sg-C9 vs. CCR5-C9	10.96	-47,98 to 69,90
	0.21	4.73	1.08	2.17	2.99	0.14	0.74	0.39	17.23	46.41	0.24	1.74	1.55	34	44.08	0.33	8.11	3.25	50.08	26.85		sg-C9 vs. sg-dC9	3.183	-8,943 to 15,31	sg-C9 vs. sg-dC9	19.19	-47,23 to 85,61	sg-C9 vs. sg-dC9	18.46	-40,17 to 77,08	sg-C9 vs. sg-dC9	-0.87	-59,81 to 58,07
E	Log2 ratio
	0.963261
	1.13704

## Sheet: Fig. 2
A	MEFs R26 EYFP, % of EGFP positive cells																					Effect size and 95% CI of one-way ANOVA with Dunnett's multiple comparisons test: MEFs R26 EYFP, % of EGFP positive cells
	D1					D4					D8					D12						D1			D4			D8			D12
	M	scr-C9	CCR5-C9	sg-dC9	sg-C9	M	scr-C9	CCR5-C9	sg-dC9	sg-C9	M	scr-C9	CCR5-C9	sg-dC9	sg-C9	M	scr-C9	CCR5-C9	sg-dC9	sg-C9		Comparisons test	Mean diff.	95,00% CI of diff.	Comparisons test	Mean diff.	95,00% CI of diff.	Comparisons test	Mean diff.	95,00% CI of diff.	Comparisons test	Mean diff.	95,00% CI of diff.
	0.19	0.14	0.21	0.19	0.21	0.11	0.13	0.16	0.1	1.33	0.14	0.3	1.59	1.97	4.1	0.14	0.11	0.06	0.09	1.17		sg-C9 vs. M	0.07667	-0,05217 to 0,2055	sg-C9 vs. M	1.13	1,010 to 1,250	sg-C9 vs. M	2.223	0,1842 to 4,262	sg-C9 vs. M	1.45	0,6765 to 2,223
	0.16	0.3	0.2	0.15	0.25	0.1	0.09	0.11	0.11	1.21	0.12	0.18	0.29	0.2	1.73	0.11	0.2	0.11	0.1	2.31		sg-C9 vs. scr-C9	0.06	-0,06884 to 0,1888	sg-C9 vs. scr-C9	1.127	1,007 to 1,247	sg-C9 vs. scr-C9	2.233	0,1942 to 4,272	sg-C9 vs. scr-C9	1.427	0,6532 to 2,200
	0.19	0.15	0.12	0.11	0.31	0.09	0.09	0.04	0.08	1.15	0.5	0.25	0.18	0.13	1.6	0.11	0.12	0.08	0.7	1.23		sg-C9 vs. CCR5-C9	0.08	-0,04884 to 0,2088	sg-C9 vs. CCR5-C9	1.127	1,007 to 1,247	sg-C9 vs. CCR5-C9	1.79	-0,2491 to 3,829	sg-C9 vs. CCR5-C9	1.487	0,7132 to 2,260
																						sg-C9 vs. sg-dC9	0.1067	-0,02217 to 0,2355	sg-C9 vs. sg-dC9	1.133	1,013 to 1,253	sg-C9 vs. sg-dC9	1.71	-0,3291 to 3,749	sg-C9 vs. sg-dC9	1.273	0,4999 to 2,047
B	MEFs R26 EYFP, % of EGFP/Cas9 positive cells																					Effect size and 95% CI of one-way ANOVA with Dunnett's multiple comparisons test: MEFs R26 EYFP, % of EGFP/Cas9 positive cells
	D1					D4					D8					D12						D1			D4			D8			D12
	M	scr-C9	CCR5-C9	sg-dC9	sg-C9	M	scr-C9	CCR5-C9	sg-dC9	sg-C9	M	scr-C9	CCR5-C9	sg-dC9	sg-C9	M	scr-C9	CCR5-C9	sg-dC9	sg-C9		Comparisons test	Mean diff.	95,00% CI of diff.	Comparisons test	Mean diff.	95,00% CI of diff.	Comparisons test	Mean diff.	95,00% CI of diff.	Comparisons test	Mean diff.	95,00% CI of diff.
	0.06	0.06	0.11	0.06	0.1	0.02	0.1	0.13	0.05	0.58	0.02	0.13	1.22	1.03	2.14	0	0.08	0.05	0.07	0.95		sg-C9 vs. M	0.03	-0,04756 to 0,1076	sg-C9 vs. M	0.5233	0,2880 to 0,7586	sg-C9 vs. M	1.287	0,1467 to 2,427	sg-C9 vs. M	1.08	0,6275 to 1,533
	0.02	0.12	0.04	0.01	0.03	0.01	0.05	0.08	0.04	0.74	0.01	0.12	0.12	0.07	0.89	0.01	0.16	0.07	0.05	1.56		sg-C9 vs. scr-C9	-0.01333	-0,09089 to 0,06423	sg-C9 vs. scr-C9	0.47	0,2347 to 0,7053	sg-C9 vs. scr-C9	1.203	0,06337 to 2,343	sg-C9 vs. scr-C9	0.9767	0,5242 to 1,429
	0.07	0.1	0.07	0.04	0.11	0.03	0.07	0.06	0.08	0.31	0.19	0.22	0.15	0.1	1.05	0	0.08	0.06	0.06	0.74		sg-C9 vs. CCR5-C9	0.006667	-0,07089 to 0,08423	sg-C9 vs. CCR5-C9	0.4533	0,2180 to 0,6886	sg-C9 vs. CCR5-C9	0.8633	-0,2766 to 2,003	sg-C9 vs. CCR5-C9	1.023	0,5708 to 1,476
																						sg-C9 vs. sg-dC9	0.04333	-0,03423 to 0,1209	sg-C9 vs. sg-dC9	0.4867	0,2514 to 0,7220	sg-C9 vs. sg-dC9	0.96	-0,1800 to 2,100	sg-C9 vs. sg-dC9	1.023	0,5708 to 1,476
C	MEFs R26 EYFP, RT-qPCR with random primers																					Effect size and 95% CI of one-way ANOVA with Dunnett's multiple comparisons test: MEFs R26 EYFP, RT-qPCR with random primers
	D1					D4					D8					D12						D1			D4			D8			D12
	M	scr-C9	CCR5-C9	sg-dC9	sg-C9	M	scr-C9	CCR5-C9	sg-dC9	sg-C9	M	scr-C9	CCR5-C9	sg-dC9	sg-C9	M	scr-C9	CCR5-C9	sg-dC9	sg-C9		Comparisons test	Mean diff.	95,00% CI of diff.	Comparisons test	Mean diff.	95,00% CI of diff.	Comparisons test	Mean diff.	95,00% CI of diff.	Comparisons test	Mean diff.	95,00% CI of diff.
	1	2.48	2.91	2.43	2.97	2.6	2.24	2.88	2.61	11.7	2.71	1.74	1.26	1.17	5.9	2.7	2.85	3.19	3.57	10.9		sg-C9 vs. M	0.6586	-0,4415 to 1,759	sg-C9 vs. M	5.856	2,697 to 9,015	sg-C9 vs. M	5.092	3,046 to 7,138	sg-C9 vs. M	5.693	3,235 to 8,151
	1	1.92	1.97	1.99	1.8	1.43	1.05	1.78	2.38	5.88	1.65	1.43	1.67	1.8	4.42	1.37	1.8	1.02	1.57	9.36		sg-C9 vs. scr-C9	0.0076	-1,093 to 1,108	sg-C9 vs. scr-C9	6.011	2,852 to 9,170	sg-C9 vs. scr-C9	5.564	3,518 to 7,609	sg-C9 vs. scr-C9	5.744	3,286 to 8,203
	1	2.13	2.28	1.86	1.63	2.51	2.32	3.33	2.96	11.5	2.92	3.07	1.98	1.88	10.4	0.526	0.598	0.567	0.258	5.4		sg-C9 vs. CCR5-C9	-0.2474	-1,348 to 0,8527	sg-C9 vs. CCR5-C9	5.561	2,402 to 8,720	sg-C9 vs. CCR5-C9	5.636	3,590 to 7,682	sg-C9 vs. CCR5-C9	5.907	3,448 to 8,365
	1	0.866	1.25	1.15	1.09	1.04	0.904	1.12	0.793	3.23	1.51	1.22	1.37	1.16	6.29	1.81	1.21	1.29	1.61	4.92		sg-C9 vs. sg-dC9	-0.0354	-1,136 to 1,065	sg-C9 vs. sg-dC9	5.599	2,440 to 8,758	sg-C9 vs. sg-dC9	5.698	3,652 to 7,744	sg-C9 vs. sg-dC9	5.496	3,038 to 7,955
	1	0.859	1.12	1.04	0.803	0.968	1.26	0.915	1.09	5.52	1.99	0.961	1.78	1.74	9.23	1.85	1.54	1.12	2.23	6.14
D	MEFs R26 EYFP, RT-qPCR with oligo dT primers																					Effect size and 95% CI of one-way ANOVA with Dunnett's multiple comparisons test: MEFs R26 EYFP, RT-qPCR with oligo dT primers
	D1					D4					D8					D12						D1			D4			D8			D12
	M	scr-C9	CCR5-C9	sg-dC9	sg-C9	M	scr-C9	CCR5-C9	sg-dC9	sg-C9	M	scr-C9	CCR5-C9	sg-dC9	sg-C9	M	scr-C9	CCR5-C9	sg-dC9	sg-C9		Comparisons test	Mean diff.	95,00% CI of diff.	Comparisons test	Mean diff.	95,00% CI of diff.	Comparisons test	Mean diff.	95,00% CI of diff.	Comparisons test	Mean diff.	95,00% CI of diff.
	1	1.11	1.66	1.7	1.81	1.85	1.49	1.57	1.54	6.55	1.46	1.41	1.15	1.14	4.42	1.29	1.46	1.36	1.71	4.73		sg-C9 vs. M	0.3848	-0,6689 to 1,438	sg-C9 vs. M	2.746	0,7048 to 4,788	sg-C9 vs. M	3.401	1,697 to 5,105	sg-C9 vs. M	3.336	2,152 to 4,519
	1	1.88	2.05	2	1.93	1.34	1.07	1.48	1.39	4.1	1.36	1.17	1.2	1.1	3.67	0.827	1.1	0.681	0.681	5.64		sg-C9 vs. scr-C9	0.1678	-0,8859 to 1,221	sg-C9 vs. scr-C9	2.977	0,9351 to 5,018	sg-C9 vs. scr-C9	3.494	1,790 to 5,198	sg-C9 vs. scr-C9	3.37	2,187 to 4,553
	1	0.668	0.935	0.991	0.921	0.665	0.554	0.456	0.539	1.23	0.997	0.653	0.907	0.674	3.33	1.17	0.87	0.642	0.873	2.83		sg-C9 vs. CCR5-C9	0.184	-0,8697 to 1,238	sg-C9 vs. CCR5-C9	2.927	0,8851 to 4,968	sg-C9 vs. CCR5-C9	3.536	1,832 to 5,240	sg-C9 vs. CCR5-C9	3.684	2,500 to 4,867
	1	1.21	0.158	1.12	0.878	1.25	1.07	0.878	1.31	4.21	1.47	1.68	1.49	0.956	7.47	1.45	1.17	0.662	1.21	4.88		sg-C9 vs. sg-dC9	-0.068	-1,122 to 0,9857	sg-C9 vs. sg-dC9	2.828	0,7863 to 4,869	sg-C9 vs. sg-dC9	3.755	2,051 to 5,459	sg-C9 vs. sg-dC9	3.402	2,218 to 4,585
E		Log2 ratio
	D4	D8	D12
	0.917945	1.65455	1.89974
	1.26516	1.64606	0.823092

## Sheet: Fig. 3
A	MEFs R26 EYFP, % of EGFP positive cells																			Effect size and 95% CI of one-way ANOVA with Dunnett's multiple comparisons test: MEFs R26 EYFP, % of EGFP positive cells
	16h			D1			D2			D4			D8			D12				16h			D1			D2			D4			D8			D12
	C-Max	E-C9	sg-C9	C-Max	E-C9	sg-C9	C-Max	E-C9	sg-C9	C-Max	E-C9	sg-C9	C-Max	E-C9	sg-C9	C-Max	E-C9	sg-C9		Comparisons test	Mean diff.	95,00% CI of diff.	Comparisons test	Mean diff.	95,00% CI of diff.	Comparisons test	Mean diff.	95,00% CI of diff.	Comparisons test	Mean diff.	95,00% CI of diff.	Comparisons test	Mean diff.	95,00% CI of diff.	Comparisons test	Mean diff.	95,00% CI of diff.
	0.09	0.06	0.08	0.1	0.13	0.23	0.09	0.1	0.42	0.1	0.11	0.59	0.12	0.17	0.79	0.09	0.07	0.59		sg-C9 vs. C-Max	-0.003333	-0,06319 to 0,05652	sg-C9 vs. C-Max	0.08667	-0,009086 to 0,1824	sg-C9 vs. C-Max	0.3633	0,2019 to 0,5247	sg-C9 vs. C-Max	0.44	0,2991 to 0,5809	sg-C9 vs. C-Max	0.5633	0,2782 to 0,8485	sg-C9 vs. C-Max	0.4967	0,3670 to 0,6264
	0.1	0.09	0.1	0.1	0.17	0.12	0.09	0.09	0.36	0.11	0.07	0.43	0.1	0.1	0.43	0.09	0.09	0.51		sg-C9 vs. E-C9	0.01333	-0,04652 to 0,07319	sg-C9 vs. E-C9	0.05667	-0,03909 to 0,1524	sg-C9 vs. E-C9	0.3633	0,2019 to 0,5247	sg-C9 vs. E-C9	0.46	0,3191 to 0,6009	sg-C9 vs. E-C9	0.54	0,2549 to 0,8251	sg-C9 vs. E-C9	0.48	0,3503 to 0,6097
	0.13	0.12	0.13	0.1	0.09	0.21	0.1	0.09	0.59	0.11	0.08	0.62	0.1	0.12	0.79	0.1	0.17	0.67
B	MEFs R26 EYFP, RT-qPCR with random primers																			Effect size and 95% CI of one-way ANOVA with Dunnett's multiple comparisons test: MEFs R26 EYFP, RT-qPCR with random primers
	16h			D1			D4			D8			D12							16h			D1			D4			D8			D12
	C-Max	E-C9	sg-C9	C-Max	E-C9	sg-C9	C-Max	E-C9	sg-C9	C-Max	E-C9	sg-C9	C-Max	E-C9	sg-C9					Comparisons test	Mean diff.	95,00% CI of diff.	Comparisons test	Mean diff.	95,00% CI of diff.	Comparisons test	Mean diff.	95,00% CI of diff.	Comparisons test	Mean diff.	95,00% CI of diff.	Comparisons test	Mean diff.	95,00% CI of diff.
	1	1.11	3.6	1.06	0.617	4.25	0.458	0.473	3.15	0.596	0.803	13.8	1.5	0.917	4.52					sg-C9 vs. C-Max	0.02567	-0,9029 to 0,9542	sg-C9 vs. C-Max	0.001857	-0,8202 to 0,8239	sg-C9 vs. C-Max	-0.06214	-0,7182 to 0,5939	sg-C9 vs. C-Max	-0.1321	-2,991 to 2,727	sg-C9 vs. C-Max	-0.04129	-1,955 to 1,872
	1	0.844	1.06	0.526	0.779	2.14	1.21	1.25	3.75	0.814	1.14	3.15	1.2	1.36	3.59					sg-C9 vs. E-C9	-0.8822	-1,811 to 0,04639	sg-C9 vs. E-C9	-2.32	-3,142 to -1,498	sg-C9 vs. E-C9	-2.841	-3,497 to -2,185	sg-C9 vs. E-C9	-4.57	-7,429 to -1,711	sg-C9 vs. E-C9	-3.296	-5,210 to -1,382
	1	0.592	0.613	0.278	1.13	3.63	0.72	0.891	3.39	0.668	0.828	4.64	1.39	1.38	3.69
				1	1.03	3.99	0.924	1.58	2.91	1.75	1.89	6.22	2.49	2.97	9.86
	1	1.05	2.8	1.33	0.797	2.7	0.803	0.999	5.14	0.552	0.754	3.36	0.968	1.18	3.34
	1	1.19	1.45	0.77	0.627	1.56	1.27	1.14	4.04	1.23	1.25	2.91	1.48	1.41	2.63
	1	1.06	1.77	0.947	0.918	3.88	0.947	0.434	3.84	1.34	1.21	4.86	1.2	1.3	5.67
C	MEFs R26 EYFP, RT-qPCR with oligo dT primers																			Effect size and 95% CI of one-way ANOVA with Dunnett's multiple comparisons test: MEFs R26 EYFP, RT-qPCR with oligo dT primers
	16h			D1			D4			D8			D12							16h			D1			D4			D8			D12
	C-Max	E-C9	sg-C9	C-Max	E-C9	sg-C9	C-Max	E-C9	sg-C9	C-Max	E-C9	sg-C9	C-Max	E-C9	sg-C9					Comparisons test	Mean diff.	95,00% CI of diff.	Comparisons test	Mean diff.	95,00% CI of diff.	Comparisons test	Mean diff.	95,00% CI of diff.	Comparisons test	Mean diff.	95,00% CI of diff.	Comparisons test	Mean diff.	95,00% CI of diff.
	1	1.22	3.17	0.963	0.514	3.62	0.94	1.09	4.86	0.923	0.696	4.86	0.673	0.862	4.59					sg-C9 vs. C-Max	-0.1226	-1,042 to 0,7966	sg-C9 vs. C-Max	0.1515	-0,6178 to 0,9208	sg-C9 vs. C-Max	-0.071	-1,074 to 0,9316	sg-C9 vs. C-Max	0.1145	-0,9409 to 1,170	sg-C9 vs. C-Max	-0.009833	-1,171 to 1,151
	1	1.07	1.4	0.697	0.635	1.39	0.898	0.855	2.69	1.2	1.05	2.15	1.23	1.09	2.19					sg-C9 vs. E-C9	-0.976	-1,895 to -0,05676	sg-C9 vs. E-C9	-1.812	-2,582 to -1,043	sg-C9 vs. E-C9	-3.232	-4,235 to -2,230	sg-C9 vs. E-C9	-2.698	-3,753 to -1,642	sg-C9 vs. E-C9	-2.935	-4,095 to -1,774
				1	0.95	3.26	1.32	1.49	3.55	1.49	1.84	4.04	1.6	1.79	5.05
	1	0.845	2.82	1.52	1.06	2.92	1.34	1.43	5.89	1.31	1.29	5.67	1.76	1.64	5.41
	1	1.68	1.29	0.869	0.93	2.09	1.76	1.78	4.83	1.62	1.22	3.31	1.55	1.69	3.13
	1	0.798	1.2	0.838	0.889	3.48	0.919	0.958	4.75	1.36	1.12	4.06	1.21	1.01	5.26

## Sheet: Fig. S1
B	HeLa WT			HeLa GFP			HeLa G∆P
	mean	SD	N	mean	SD	N	mean	SD	N
	0.00331	0.00125	3	14.9	1.48	3	17.3	6.24	3
C	HeLa WT			HeLa GFP			HeLa G∆P
	mean	SD	N	mean	SD	N	mean	SD	N
	8.71e-06	6.12e-06	3	1	0.0802	3	0.18	0.112	3
F	HeLa WT			HeLa GFP			HeLa G∆P cl1			HeLa G∆P cl2			HeLa G∆P cl3
	mean	SD	N	mean	SD	N	mean	SD	N	mean	SD	N	mean	SD	N
	0.0193	0.0139	3	22	1.72	3	2.69	0.171	3	5.18	0.69	3	8.38	1.4	3
G	HeLa WT			HeLa GFP			HeLa G∆P cl1			HeLa G∆P cl2			HeLa G∆P cl3
	mean	SD	N	mean	SD	N	mean	SD	N	mean	SD	N	mean	SD	N
	1	0.264	3	1.53e-05	5.9e-06	3	0.00463	0.00115	3	0.0127	0.00441	3	0.02	0.0113	3
K	D1					D4					D8					D12
	M	scr-C9	CCR5-C9	sg-dC9	sg-C9	M	scr-C9	CCR5-C9	sg-dC9	sg-C9	M	scr-C9	CCR5-C9	sg-dC9	sg-C9	M	scr-C9	CCR5-C9	sg-dC9	sg-C9
	1	0.334			0.227	0.119	0.307			0.135	0.23	0.36			0.714
	1	1.03		1.01	1.08	0.436	0.493		0.413	0.333	0.512	0.406		0.446	0.412
	1	1.14	1.14	0.875	1.12	0.626	0.968	1.09	1.08	0.816	0.803	0.803	0.788	0.809	0.636	0.563	0.487	0.546	0.423	0.349

## Sheet: Fig. S2
B	HeLa WT			HeLa G∆P			MEFs R26
	mean	SD	N	mean	SD	N	mean	SD	N
	1.5e-06	1.2e-07	3	1	0.0493	3	0.0506	0.00324	3
C	MEFs R26 EYFP, % of Cas9 positive cells																					Effect size and 95% CI of one-way ANOVA with Dunnett's multiple comparisons test: MEFs R26 EYFP, % of Cas9 positive cells
	D1					D4					D8					D12						D1			D4			D8			D12
	M	scr-C9	CCR5-C9	sg-dC9	sg-C9	M	scr-C9	CCR5-C9	sg-dC9	sg-C9	M	scr-C9	CCR5-C9	sg-dC9	sg-C9	M	scr-C9	CCR5-C9	sg-dC9	sg-C9		Comparisons test	Mean diff.	95,00% CI of diff.	Comparisons test	Mean diff.	95,00% CI of diff.	Comparisons test	Mean diff.	95,00% CI of diff.	Comparisons test	Mean diff.	95,00% CI of diff.
	0.2	0.53	35.27	0.6	0.51	0.13	28.44	61.72	8.45	28.49	0.15	19.44	51.28	17.81	24.56	0.13	57.06	68.56	48.35	60.01		sg-C9 vs. M	1.703	-22,20 to 25,60	sg-C9 vs. M	32.69	0,3392 to 65,05	sg-C9 vs. M	35.06	1,055 to 69,06	sg-C9 vs. M	50.11	28,77 to 71,46
	0.13	18.14	10.05	0.35	1.12	0.15	67.3	62.6	32.29	53.97	0.11	61.17	57.77	25.4	38.78	0.14	67.85	57.14	30.68	55.13		sg-C9 vs. scr-C9	-15.65	-39,55 to 8,248	sg-C9 vs. scr-C9	-16.13	-48,48 to 16,23	sg-C9 vs. scr-C9	-12.51	-46,51 to 21,49	sg-C9 vs. scr-C9	-8.853	-30,20 to 12,49
	2.88	36.61	28.28	3.8	6.69	1.31	52.31	61.25	33.55	17.21	2.4	64.74	64.36	48.39	44.49	0.5	52.76	56.17	53.11	35.97		sg-C9 vs. CCR5-C9	-21.76	-45,66 to 2,141	sg-C9 vs. CCR5-C9	-28.63	-60,99 to 3,721	sg-C9 vs. CCR5-C9	-21.86	-55,86 to 12,14	sg-C9 vs. CCR5-C9	-10.25	-31,60 to 11,09
																						sg-C9 vs. sg-dC9	1.19	-22,71 to 25,09	sg-C9 vs. sg-dC9	8.46	-23,89 to 40,81	sg-C9 vs. sg-dC9	5.41	-28,59 to 39,41	sg-C9 vs. sg-dC9	6.323	-15,02 to 27,67

## Sheet: Fig. S3
A	MEFs R26 EYFP, % of Cas9 positive cells																			Effect size and 95% CI of one-way ANOVA with Dunnett's multiple comparisons test: MEFs R26 EYFP, % of Cas9 positive cells
	16h			D1			D2			D4			D8			D12				16h			D1			D2			D4			D8			D12
	C-Max	E-C9	sg-C9	C-Max	E-C9	sg-C9	C-Max	E-C9	sg-C9	C-Max	E-C9	sg-C9	C-Max	E-C9	sg-C9	C-Max	E-C9	sg-C9		Comparisons test	Mean diff.	95,00% CI of diff.	Comparisons test	Mean diff.	95,00% CI of diff.	Comparisons test	Mean diff.	95,00% CI of diff.	Comparisons test	Mean diff.	95,00% CI of diff.	Comparisons test	Mean diff.	95,00% CI of diff.	Comparisons test	Mean diff.	95,00% CI of diff.
	0.24	40.17	46.94	0.13	64.2	64.89				0.01	0.02	0.01	0.01	0.01	0.01	0	0.01	0.03		sg-C9 vs. C-Max	66.22	25,94 to 106,5	sg-C9 vs. C-Max	60.99	39,59 to 82,40	sg-C9 vs. C-Max	0.315	-1,874 to 2,504	sg-C9 vs. C-Max	-0.03333	-0,3905 to 0,3238	sg-C9 vs. C-Max	-0.01667	-0,2678 to 0,2345	sg-C9 vs. C-Max	-0.1033	-0,5637 to 0,3571
	0.24	88.44	78.63	0.16	86.03	65.8	0.25	2.09	0.45	0.3	0.29	0.26	0.19	0.17	0.15	0.24	0.24	0.17		sg-C9 vs. E-C9	0.2	-40,08 to 40,48	sg-C9 vs. E-C9	-8.36	-29,77 to 13,05	sg-C9 vs. E-C9	-0.74	-2,929 to 1,449	sg-C9 vs. E-C9	-0.03333	-0,3905 to 0,3238	sg-C9 vs. E-C9	-0.006667	-0,2578 to 0,2445	sg-C9 vs. E-C9	-0.04	-0,5004 to 0,4204
	0.68	70.62	74.26	0.97	59.09	53.55	0.73	1	1.16	0.29	0.29	0.23	0.22	0.21	0.21	0.54	0.34	0.27
